# Supplementary material for: TRIM45 restricts influenza virus infection through modulating the chaperone-mediated autophagic degradation of viral PB2 protein
Source: PLoS Pathog. 2025 Oct 23;21(10):e1013630. doi: 10.1371/journal.ppat.1013630 (PMC12578348; doi:10.1371/journal.ppat.1013630)
Supplement: S1 File — (XLSX) [file ppat.1013630.s018.xlsx]

## Sheet: Fig 1B
H1N1 ﻿﻿virus titer (Log10 pfu/mL)
	24 h		48 h
Experiment	pcDNA3.1	TRIM45-V5	pcDNA3.1	TRIM45-V5
1	5.90309	4.4624	7.69897	6.90309
2	5.36173	4.86332	7.51851	7
3	5.47712	4.4624	7.69897	6.95424
Mean	5.58065	4.59604	7.63882	6.95244
p value		0.00970903		0.000492687

## Sheet: Fig 1C
H5N1 ﻿﻿virus titer (Log10 pfu/mL)
	24 h		48 h
Experiment	pcDNA3.1	TRIM45-V5	pcDNA3.1	TRIM45-V5
1	5.03743	4	6.94939	5.66276
2	5.13672	4.04922	6.6721	5.76343
3	5.07918	4.08279	6.8451	5.74036
Mean	5.08444	4.044	6.8222	5.72218
p value		1.0041e-05		0.000219314

## Sheet: Fig 1D
H7N9 ﻿﻿virus titer (Log10 pfu/mL)
	24 h		48 h
Experiment	pcDNA3.1	TRIM45-V5	pcDNA3.1	TRIM45-V5
1	4.30103	3.4624	7.68124	6.69897
2	4.68124	3.90309	7.69897	6.90309
3	4.5563	3.69897	7.77815	7
Mean	4.51286	3.68815	7.71945	6.86735
p value		0.0082472		0.000807038

## Sheet: Fig 1F
H1N1 ﻿﻿virus titer (Log10 pfu/mL)
	24 h		48 h
Experiment	Scrambled siRNA	TRIM45 siRNA	Scrambled siRNA	TRIM45 siRNA
1	4.49136	5.69897	5.74036	6.60206
2	4.47712	5.47712	5.39794	6.60206
3	4.4624	5.8451	5.5563	6.39794
Mean	4.47696	5.67373	5.56487	6.53402
p value		0.000367765		0.00128014

## Sheet: Fig 1G
H5N1 ﻿﻿virus titer (Log10 pfu/mL)
	24 h		48 h
Experiment	Scrambled siRNA	TRIM45 siRNA	Scrambled siRNA	TRIM45 siRNA
1	5.27875	6.11394	6.03743	7.02531
2	5.25527	6.38021	6.27416	7.02938
3	5.44716	6.36173	6.26482	7.02938
Mean	5.32706	6.28529	6.19213	7.02802
p value		0.000799272		0.000417224

## Sheet: Fig 1H
H7N9 ﻿﻿virus titer (Log10 pfu/mL)
	24 h		48 h
Experiment	Scrambled siRNA	TRIM45 siRNA	Scrambled siRNA	TRIM45 siRNA
1	4.60206	5.41497	5.51851	6.70757
2	4.50515	5.34242	5.69897	6.50515
3	4.60206	5.41497	5.50515	6.59106
Mean	4.56976	5.39079	5.57421	6.60126
p value		3.44542e-05		0.000278004

## Sheet: Fig 1J
H1N1 ﻿﻿virus titer (Log10 pfu/mL)
	24 h		48 h
Experiment	A549 control	TRIM45_KO A549	A549 control	TRIM45_KO A549
1	4.62325	5.90309	5.39794	6.51851
2	4.74819	6.04139	5.39794	6.51851
3	4.87506	5.90309	5.61278	6.44716
Mean	4.74883	5.94919	5.46955	6.49473
p value		0.000153371		0.000169953

## Sheet: Fig 1K
H5N1 ﻿﻿virus titer (Log10 pfu/mL)
	24 h		48 h
Experiment	A549 control	TRIM45_KO A549	A549 control	TRIM45_KO A549
1	4.23045	5.88081	5.11394	6.16732
2	4.36173	5.6721	5.24551	6.36173
3	4.59106	5.20952	5.11394	6.02119
Mean	4.39441	5.58748	5.1578	6.18341
p value		0.00603885		0.000684875

## Sheet: Fig 1L
H7N9 ﻿﻿virus titer (Log10 pfu/mL)
	24 h		48 h
Experiment	A549 control	TRIM45_KO A549	A549 control	TRIM45_KO A549
1	4.77815	6.04139	6.13033	7.23045
2	4.73239	6.23045	6.07918	7.36173
3	5.0607	6.04139	6.4624	7.23045
Mean	4.85708	6.10441	6.22397	7.27421
p value		0.000490993		0.00119682

## Sheet: Fig 4G
H1N1 ﻿﻿virus titer (Log10 pfu/mL)
	DMSO		DMSO		NH4CL		NH4CL
Experiment	pcDNA3.1-24h	TRIM45-24h	pcDNA3.1-48h	TRIM45-48h	pcDNA3.1-24h	TRIM45-24h	pcDNA3.1-48h	TRIM45-48h
1	4.04139	3.17609	4.88081	4.11394	3.62325	3.66276	4.50515	4.47712
2	4.32222	3.27875	4.97772	3.64345	3.64345	3.64345	4.5563	4.62325
3	4.12057	3.20412	4.97772	4.0569	3.61278	3.66276	4.50515	4.53148
Mean	4.1614	3.21965	4.94542	3.9381	3.6265	3.65632	4.5222	4.54395
p value		0.000452084		0.00267096		0.0543325		0.660488

[truncated: 14 more sheets: Fig 6K, Fig 7D , Fig 9A, Fig 9B, Fig 9C, Fig S2B, Fig S4, Fig S7A, Fig S7B, Fig S7C, Fig S8A, Fig S9, Fig S11, Fig S13B]
